# Supplementary material for: Continued nucleic acid tests for SARS-CoV-2 following discharge of patients with COVID-19 in Lu’an, China
Source: PeerJ. 2021 Jun 22;9:e11617. doi: 10.7717/peerj.11617 (PMC8231311; doi:10.7717/peerj.11617)
Supplement: Supplemental Information 1 — The results of the analysis in the article. [file peerj-09-11617-s001.xlsx]

## Sheet: Ct Value
Jinzhai County	NO.1	Specimen	Gene fragment	1	2	3	4	5	6	7	8	9	10	11	12	13	14	15	16	17	18	19	20	21	22	23	24	25	26	27	28	29	30	31	32	33	34	35	36	37	38	39	40	41	42	43
				43855	43856	43857	43858	43859	43860	43861	43862	43863	43864	43865	43866	43867	43868	43869	43870	43871	43872	43873	43874	43875	43876	43877	43878	43879	43880	43881	43882	43883	43884	43885	43886	43887	43888	43889	43890	43891	43892	43893	43894	43895	43896	43897
		t	orf							21.97												40					40			40	40								40							40
			n							27.32												38.114					37.389			40	40								40							40
		y	orf							25.77												40	40				40			40	40								40							40
			n							36.16												40	40				40			40	40								40							40
		f	orf																																				40
			n																																				40
		n	orf																																				40
			n																																				40
Jinzhai County	NO.2	Specimen	Gene fragment	1	2	3	4	5	6	7	8	9	10	11	12	13	14	15	16	17	18	19	20	21	22	23	24	25	26	27	28	29	30	31	32	33	34	35	36	37	38	39	40	41	42	43	44	45	46
				43853	43854	43855	43856	43857	43858	43859	43860	43861	43862	43863	43864	43865	43866	43867	43868	43869	43870	43871	43872	43873	43874	43875	43876	43877	43878	43879	43880	43881	43882	43883	43884	43885	43886	43887	43888	43889	43890	43891	43892	43893	43894	43895	43896	43897	43898
		t	orf		22.002							28.43							28.88				33.256				40	40								40		40	37.743	38.293	40	40		40
			n		19.569							25.214							26.97				32.567				40	40								25.924		40	40	36.194	40	40		40
		y	orf		28.792							37.82							40								40	40								40		40	40	39.469	40	40		40
			n		29.092							34.16							40								40	40								40		40	40	40	40	40		40
		f	orf																																	40								37.329
			n																																	40								40
		n	orf																																	31.959								40
			n																																	33.702								40
Jinzhai County	NO.3	Specimen	Gene fragment	1	2	3	4	5	6	7	8	9	10	11	12	13	14	15	16	17	18	19	20	21	22	23	24	25	26	27	28	29	30	31	32	33	34	35	36	37	38	39	40	41	42	43	44
				43857	43858	43859	43860	43861	43862	43863	43864	43865	43866	43867	43868	43869	43870	43871	43872	43873	43874	43875	43876	43877	43878	43879	43880	43881	43882	43883	43884	43885	43886	43887	43888	43889	43890	43891	43892	43893	43894	43895	43896	43897	43898	43899	43900
		t	orf				24.116																									26.964		39.499	40	38.769	40	40		32.271							40
			n				24.509																									25.003		34.773	35.351	33.152	40	40		29.917							40
		y	orf				30.877																									40		40	40		40	40		40							40
			n				31.998																									40		40	40		40	40		40							40
		f	orf																													40								40							40
			n																													40								40							40
		n	orf																													40								40							40
			n																													40								40							40
Jinzhai County	NO.4	Specimen	Gene fragment	1	2	3	4	5	6	7	8	9	10	11	12	13	14	15	16	17	18	19	20	21	22	23	24	25	26	27	28	29	30	31	32	33	34	35	36	37	38	39	40	41	42	43	44
				43860	43861	43862	43863	43864	43865	43866	43867	43868	43869	43870	43871	43872	43873	43874	43875	43876	43877	43878	43879	43880	43881	43882	43883	43884	43885	43886	43887	43888	43889	43890	43891	43892	43893	43894	43895	43896	43897
		t	orf				23.425																	40	40	40								40							40
			n				23.322																	35.822	40	40								40							40
		y	orf				26.698																	40	40	40								40							40
			n				26.924																	40	40	40								40							40
		f	orf																															40
			n																															40
		n	orf																															40
			n																															40
Jinzhai County	NO.5	Specimen	Gene fragment	1	2	3	4	5	6	7	8	9	10	11	12	13	14	15	16	17	18	19	20	21	22	23	24	25	26	27	28	29	30	31	32	33	34	35	36	37	38	39	40	41	42	43	44	45
				43857	43858	43859	43860	43861	43862	43863	43864	43865	43866	43867	43868	43869	43870	43871	43872	43873	43874	43875	43876	43877	43878	43879	43880	43881	43882	43883	43884	43885	43886	43887	43888	43889	43890	43891	43892	43893	43894	43895	43896	43897	43898	43899	43900	43901
		t	orf							15.318																								40							40							40
			n							15.682																								40							36.271							40
		y	orf							26.747																								40							40							40
			n							27.302																								40							40							40
		f	orf																															40							40							40
			n																															40							40							40
		n	orf																															40							40							40
			n																															40							40							40
Jinzhai County	NO.6	Specimen	Gene fragment	1	2	3	4	5	6	7	8	9	10	11	12	13	14	15	16	17	18	19	20	21	22	23	24	25	26	27	28	29	30	31	32	33	34	35	36	37	38	39	40	41	42	43	44	44
				43847	43848	43849	43850	43851	43852	43853	43854	43855	43856	43857	43858	43859	43860	43861	43862	43863	43864	43865	43866	43867	43868	43869	43870	43871	43872	43873	43874	43875	43876	43877	43878	43879	43880	43881	43882	43883	43884	43885	43886	43887	43888	43889
		t	orf												33.887										40	40
			n												32.948										40	40
		y	orf												20.345										40	40
			n												27.023										40	40
		f	orf
			n
		n	orf
			n
Jinzhai County	NO.7	Specimen	Gene fragment	1	2	3	4	5	6	7	8	9	10	11	12	13	14	15	16	17	18	19	20	21	22	23	24	25	26	27	28	29	30	31	32	33	34	35	36	37	38	39	40	41	42	43	44	44
				43858	43859	43860	43861	43862	43863	43864	43865	43866	43867	43868	43869	43870	43871	43872	43873	43874	43875	43876	43877	43878	43879	43880	43881	43882	43883	43884	43885	43886	43887	43888	43889	43890	43891	43892	43893	43894	43895	43896	43897	43898	43899	43900	43901	43902
		t	orf					34.225											40	40											40					40
			n					29.975											40	40											40					40
		y	orf					35.243											40	40											40					40
			n					32.84											40	40											40					40
		f	orf																												40					40
			n																												40					40
		n	orf																												40					40
			n																												40					40
Jinzhai County	NO.8	Specimen	Gene fragment	1	2	3	4	5	6	7	8	9	10	11	12	13	14	15	16	17	18	19	20	21	22	23	24	25	26	27	28	29	30	31	32	33	34	35	36	37	38	39	40	41	42	43	44	44	45
				43857	43858	43859	43860	43861	43862	43863	43864	43865	43866	43867	43868	43869	43870	43871	43872	43873	43874	43875	43876	43877	43878	43879	43880	43881	43882	43883	43884	43885	43886	43887	43888	43889	43890	43891	43892	43893	43894	43895	43896	43897	43898	43899	43900	43901	43902
		t	orf						34.94											38.167	40	40.753										30.174		39.071	40	40	40	33.111	40	37.204	40							40
			n						30.429											40	40	40										26.269		28.563	40	22.178	40	32.664	28.967	40	40							40
		y	orf						36.002											40	40	40										40		40	40	40	40	40	40	40	40							40
			n						34.305											40	40	40										40		40	40	40	40	40	40	40	40							40
		f	orf																													40						40										40
			n																													40						40										40
		n	orf																													40						40										40
			n																													40						40										40
Jinzhai County	NO.9	Specimen	Gene fragment	1	2	3	4	5	6	7	8	9	10	11	12	13	14	15	16	17	18	19	20	21	22	23	24	25	26	27	28	29	30	31	32	33	34	35	36	37	38	39	40	41	42	43	44	44	45
				43862	43863	43864	43865	43866	43867	43868	43869	43870	43871	43872	43873	43874	43875	43876	43877	43878	43879	43880	43881	43882	43883	43884	43885	43886	43887	43888	43889	43890	43891	43892	43893	43894	43895	43896	43897	43898	43899	43900	43901	43902	43903	43904	43905
		t	orf		14.38																															28.85							29.401				40
			n		14.51																															28.481							25.758				40
		y	orf		25.54																															37.001							31.797				40
			n		25.88																															36.19							27.833				40
		f	orf																																		40						40
			n																																		40						40
		n	orf																																								40
			n																																								40
Jinzhai County	NO.10	Specimen	Gene fragment	1	2	3	4	5	6	7	8	9	10	11	12	13	14	15	16	17	18	19	20	21	22	23	24	25	26	27	28	29	30	31	32	33	34	35	36	37	38	39	40	41	42	43	44
				43863	43864	43865	43866	43867	43868	43869	43870	43871	43872	43873	43874	43875	43876	43877	43878	43879	43880	43881	43882	43883	43884	43885	43886	43887	43888	43889	43890	43891	43892	43893	43894	43895
		t	orf			28.32																							40							40
			n			27.346																							40							40
		y	orf			32.437																							40							40
			n			32.463																							40							40
		f	orf																										40							40
			n																										40							40
		n	orf																										40							40
			n																										40							40
Jinzhai County	NO.11	Specimen	Gene fragment	1	2	3	4	5	6	7	8	9	10	11	12	13	14	15	16	17	18	19	20	21	22	23	24	25	26	27	28	29	30	31	32	33	34	35	36
				43867	43868	43869	43870	43871	43872	43873	43874	43875	43876	43877	43878	43879	43880	43881	43882	43883	43884	43885	43886	43887	43888	43889	43890	43891	43892	43893	43894	43895	43896	43897	43898	43899	43900	43901	43902
		t	orf		31.104										35.569		36.343			40			40	40								40							40
			n		30.076										35.691		35.66			35.529			40	40								40							40
		y	orf		34.484										40		40			40			40	40								40							40
			n		35.884										40		40			40			40	40								40							40
		f	orf																													40							40
			n																													40							40
		n	orf																													40							40
			n																													40							40
Jinzhai County	NO.12	Specimen	Gene fragment	1	2	3	4	5	6	7	8	9	10	11	12	13	14	15	16	17	18	19	20	21	22	23	24	25	26	27	28	29	30	31	32	33	34	35	36	37	38	39
				43867	43868	43869	43870	43871	43872	43873	43874	43875	43876	43877	43878	43879	43880	43881	43882	43883	43884	43885	43886	43887	43888	43889	43890	43891	43892	43893	43894	43895	43896	43897	43898	43899	43900	43901	43902	43903	43904	43905
		t	orf		29.364										40	40								38.291		40	40				40											24.578
			n		25.317										40	40								33.737		40	40				40											27.531
		y	orf		36.484										40	40								35.604		40	40				40											40
			n		40										40	40								35.303		40	40				40											40
		f	orf																					40							40											40
			n																					40							40											40
		n	orf																					40							40											40
			n																					40							40											40
Jinzhai County	NO.13	Specimen	Gene fragment	1	2	3	4	5	6	7	8	9	10	11	12	13	14	15	16	17	18	19	20	21	22	23	24	25	26	27	28	29	30	31	32	33	34	35	36	37	38	39	40	41
				43867	43868	43869	43870	43871	43872	43873	43874	43875	43876	43877	43878	43879	43880	43881	43882	43883	43884	43885	43886	43887	43888	43889	43890	43891	43892	43893	43894	43895	43896	43897	43898	43899	43900	43901	43902	43903	43904	43905	43906	43907
		t	orf		21.831									38.256			40	32.032		34.8			33.197	34.669		36.166	38.766	40	40															40
			n		21.292									32.874			40	29.97		31.36			37.918	31.123		30.768	36.592	40	40															40
		y	orf		36.782									40			40	40		40			37.425	38.633		40	38.873	40	40															40
			n		40									40			40	40		40			36.521	40		40	35.993	40	40															40
		f	orf																																									40
			n																																									40
		n	orf																																									40
			n																																									40
Jinzhai County	NO.14	Specimen	Gene fragment	1	2	3	4	5	6	7	8	9	10	11	12	13	14	15	16	17	18	19	20	21	22	23	24	25	26	27	28	29	30
				43863	43864	43865	43866	43867	43868	43869	43870	43871	43872	43873	43874	43875	43876	43877	43878	43879	43880	43881	43882	43883	43884	43885	43886	43887	43888	43889	43890	43891	43892
		t	orf						24.91																	40							40
			n						23.58																	40							40
		y	orf						32.98																	40							40
			n						37.42																	40							40
		f	orf																							40							40
			n																							40							40
		n	orf
			n
Jinzhai County	NO.15	Specimen	Gene fragment	1	2	3	4	5	6	7	8	9	10	11	12	13	14	15	16	17	18	19	20	21	22	23	24	25	26	27	28	29	30	31	32	33
				43863	43864	43865	43866	43867	43868	43869	43870	43871	43872	43873	43874	43875	43876	43877	43878	43879	43880	43881	43882	43883	43884	43885	43886	43887	43888	43889	43890	43891	43892	43893	43894	43895
		t	orf						40		34.31									40	40								40							40
			n						40		32.2									40	40								40							40
		y	orf						40		40.33									40	40								40							40
			n						40		33.54									40	40								40							40
		f	orf																										40							40
			n																										40							40
		n	orf																										40							40
			n																										40							40
Jinzhai County	NO.16	Specimen	Gene fragment	1	2	3	4	5	6	7	8	9	10	11	12	13	14	15	16	17	18	19	20	21	22	23	24	25	26	27	28	29	30	31	32	33	34	35	36	37	38	39	40	41	42	43	44
				43856	43857	43858	43859	43860	43861	43862	43863	43864	43865	43866	43867	43868	43869	43870	43871	43872	43873	43874	43875	43876	43877	43878	43879	43880	43881	43882	43883	43884	43885	43886	43887	43888	43889	43890	43891	43892	43893
		t	orf							30.544											40	40				40	40
			n							34.969											40	40				40	40
		y	orf							31.06											40					40	40
			n							34.407											40					40	40
		f	orf
			n
		n	orf
			n
Jinzhai County	NO.17	Specimen	Gene fragment	1	2	3	4	5	6	7	8	9	10	11	12	13	14	15	16	17	18	19	20	21	22	23	24	25	26	27	28	29	30	31	32	33	34	35	36	37	38	39	40
				43862	43863	43864	43865	43866	43867	43868	43869	43870	43871	43872	43873	43874	43875	43876	43877	43878	43879	43880	43881	43882	43883	43884	43885	43886	43887	43888	43889	43890	43891	43892	43893	43894	43895	43896	43897	43898	43899	43900	43901
		t	orf						21.62																				40							40
			n						22.85																				40							40
		y	orf						28.43																				40							40
			n						28.34																				40							40
		f	orf																										40							40
			n																										40							40
		n	orf																										40							40
			n																										40							40
Jinzhai County	NO.18	Specimen	Gene fragment	1	2	3	4	5	6	7	8	9	10	11	12	13	14	15	16	17	18	19	20	21	22	23	24	25	26	27	28	29	30	31	32	33	34	35	36	37	38	39	40	41	42	43	44
				43866	43867	43868	43869	43870	43871	43872	43873	43874	43875	43876	43877	43878	43879	43880	43881	43882	43883	43884	43885	43886	43887	43888	43889	43890	43891	43892	43893	43894
		t	orf	32.44												40	40								40							40
			n	40												40	40								40							40
		y	orf	31.296								33.142				40	40								40							40
			n	31.63								33.908				40	40								40							40
		f	orf																						40							40
			n																						40							40
		n	orf																						40							40
			n																						40							40
Jinzhai County	NO.19	Specimen	Gene fragment	1	2	3	4	5	6	7	8	9	10	11	12	13	14	15	16	17	18	19	20	21	22	23	24	25	26	27	28	29	30	31	32	33	34	35	36	37	38	39	40
				43867	43868	43869	43870	43871	43872	43873	43874	43875	43876	43877	43878	43879	43880	43881	43882	43883	43884	43885	43886	43887	43888	43889	43890	43891	43892	43893	43894	43895	43896	43897	43898	43899	43900	43901	43902	43903	43904	43905	43906
		t	orf			34.22	26.39										40				40	40								40							40
			n			40	25.16										35.413				40	40								40							40
		y	orf			40	34.72										31.633				40	40								40							40
			n			40	30.54										29.907				40	40								40							40
		f	orf																											40							40
			n																											40							40
		n	orf																											40							40
			n																											40							40
Jinzhai County	NO.20	Specimen	Gene fragment	1	2	3	4	5	6	7	8	9	10	11	12	13	14	15	16	17	18	19	20	21	22	23	24	25	26	27	28	29	30	31	32	33	34	35	36	37
				43867	43868	43869	43870	43871	43872	43873	43874	43875	43876	43877	43878	43879	43880	43881	43882	43883	43884	43885	43886	43887	43888	43889	43890	43891	43892	43893	43894	43895	43896	43897	43898	43899	43900	43901	43902	43903
		t	orf			15.22														38.84			36.198	36.914	40															40
			n			21.686														34.509			33.505	40	40															30.786
		y	orf			26.539														39.401			40	40	40															40
			n			29.145														36.841			40	40	40															40
		f	orf																																					40
			n																																					40
		n	orf																																					40
			n																																					40
				1	2	3	4	5	6	7	8	9	10	11	12	13	14	15	16	17	18	19	20	21	22	23	24	25	26	27	28	29	30	31	32	33	34	35	36	37	38
Jinzhai County	NO.21	Specimen	Gene fragment	43875	43876	43877	43878	43879	43880	43881	43882	43883	43884	43885	43886	43887	43888	43889	43890	43891	43892	43893	43894	43895	43896	43897	43898	43899	43900	43901	43902	43903	43904	43905	43906	43907	43908	43909	43910	43911	43912
		t	orf																	40															40
			n																	40															40
		y	orf	34.41	30.02					35.883			40		40	40		40	40	40															40
			n	30.86	26.881					40			40		40	35.815		40	40	40															40
		b	orf							23.735			32.527		33.806	40		38.82	40																40
			n							25.053			30.893		29.098	40		40	40																40
Jinzhai County	NO.22	Specimen	Gene fragment	1	2	3	4	5	6	7	8	9	10	11	12	13	14	15	16	17	18	19	20	21	22	23	24	25	26	27	28	29	30	31	32	33	34	35	36	37	38	39	40	41	42	43	44
				43874	43875	43876	43877	43878	43879	43880	43881	43882	43883	43884	43885	43886	43887	43888	43889	43890	43891	43892	43893	43894	43895	43896	43897	43898	43899	43900
		t	orf	22.892		28.541		40	35.512	33.622	33.687		35.699		34.312	40	40		29.857		34.259	36.644		40	40
			n	20.537		26.132		37.287	32.617	31.937	27.032		34.313		25.879	40	40		24.23		41.023	30.899		40	40
		y	orf	29.644		36.643		40	40	40	40		37.65		40	40	36.37		40		40	40		40	40
			n	27.617		35.625		40	40	40	40		35.939		40	40	34.98		40		40	40		40	40
		f	orf
			n
		n	orf
			n
Jinzhai County	NO.23	Specimen	Gene fragment	1	2	3	4	5	6	7	8	9	10	11	12	13	14	15	16	17	18	19	20	21	22	23	24	25	26	27	28	29	30	31	32	33	34	35	36	37	38
				43869	43870	43871	43872	43873	43874	43875	43876	43877	43878	43879	43880	43881	43882	43883	43884	43885	43886	43887	43888	43889	43890	43891	43892	43893	43894	43895	43896	43897	43898	43899	43900	43901	43902
		t	orf							40		40								40		40	40	40				40							40
			n							40		40								40		40	40	40				40							40
		y	orf	39.157			26.921			40		40								40		40	40	40				40							40
			n	39.746			27.083			40		40								40		40	40	40				40							34.865
		f	orf																	33.246								35.398							29.421
			n																	31.688								32.573							27.071
		n	orf																	40								40							40
			n																	40								40							40
Jinzhai County	NO.24	Specimen	Gene fragment	1	2	3	4	5	6	7	8	9	10	11	12	13	14	15	16	17	18	19	20	21	22	23	24	25	26	27	28	29	30	31	32	33	34	35	36
				43869	43870	43871	43872	43873	43874	43875	43876	43877	43878	43879	43880	43881	43882	43883	43884	43885	43886	43887	43888	43889	43890	43891	43892	43893	43894	43895	43896	43897	43898	43899	43900	43901	43902	43903	43904	43905	43906
		t	orf												40	40								40						40
			n												40	40								40						40
		y	orf	35.416											40	40								40						40
			n	34.257											40	40								40						40
		f	orf																									40
			n																									40
		n	orf																									40
			n																									40
Jinzhai County	NO.25	Specimen	Gene fragment	1	2	3	4	5	6	7	8	9	10	11	12	13	14	15	16	17	18	19	20	21	22	23	24	25	26	27	28	29	30	31	32	33	34	35	36	37	38
				43869	43870	43871	43872	43873	43874	43875	43876	43877	43878	43879	43880	43881	43882	43883	43884	43885	43886	43887	43888	43889	43890	43891	43892	43893	43894	43895	43896	43897	43898	43899	43900	43901	43902	43903	43904	43905	43906	43907	43908
		t	orf												33.211			34.986			40	40	40	40															40
			n												32.287			35.083			40	35.115	40	40															40
		y	orf	31.022											37.368			40			40	40	40	40															40
			n	30.678											36.523			40			40	40	40	40															40
		f	orf																																				40
			n																																				40
		n	orf																																				40
			n																																				40
Huoshan County	NO.26	Specimen	Gene fragment	1	2	3	4	5	6	7	8	9	10	11	12	13	14	15	16	17	18	19	20	21	22	23	24	25	26	27	28	29	30	31	32	33	34	35	36	37	38	39	40	41	42	43	44
				43855	43856	43857	43858	43859	43860	43861	43862	43863	43864	43865	43866	43867	43868	43869	43870	43871	43872	43873	43874	43875	43876	43877	43878	43879	43880	43881	43882	43883	43884	43885	43886	43887	43888	43889
		t	orf							28.31												40	40								40							40
			n							29.93												40	40								40							40
		y	orf							32.58												40	40								40							40
			n							33.86												40	40								40							40
		f																														40						40
																																40						40
		n																																				40
																																						40
Huoshan County	NO.27	Specimen	Gene fragment	1	2	3	4	5	6	7	8	9	10	11	12	13	14	15	16	17	18	19	20	21	22	23	24	25	26	27	28	29	30	31	32	33	34	35	36	37	38	39	40	41	42	43	44
				43855	43856	43857	43858	43859	43860	43861	43862	43863	43864	43865	43866	43867	43868	43869	43870	43871	43872	43873	43874	43875	43876	43877	43878	43879	43880	43881	43882	43883	43884	43885	43886	43887	43888	43889
		t	orf							24.9												40	40								40							40
			n							27.44												40	40								40							40
		y	orf							33.21												40	40								40							40
			n							35.7												40	40								40							40
		f																														40						40
																																40						40
		n																														40						40
																																40						40
Huoshan County	NO.28	Specimen	Gene fragment	1	2	3	4	5	6	7	8	9	10	11	12	13	14	15	16	17	18	19	20	21	22	23	24	25	26	27	28	29	30	31	32	33	34	35	36	37	38	39	40
				43874	43875	43876	43877	43878	43879	43880	43881	43882	43883	43884	43885	43886	43887	43888	43889	43890	43891	43892	43893	43894	43895	43896	43897	43898	43899	43900	43901	43902	43903	43904	43905	43906	43907	43908	43909	43910
		t	orf	40																		40							40
			n	40																		40							40
		y	orf	34.987							34.934	35.8	40	40								40							40			40
			n	35.384							36.414	35.473	40	40								40							40			40
		f	orf																			40							40
			n																			40							40
		n	orf																			40							40
			n																			40							40
Huoshan County	NO.29	Specimen	Gene fragment	1	2	3	4	5	6	7	8	9	10	11	12	13	14	15	16	17	18	19	20	21	22	23	24	25	26	27	28	29
				43874	43875	43876	43877	43878	43879	43880	43881	43882	43883	43884	43885	43886	43887	43888	43889	43890	43891	43892	43893	43894	43895	43896	43897	43898	43899	43900	43901	43902	43903	43904	43905	43906	43907	43908	43909
		t	orf	40																40					40
			n	40																40					40
		y	orf	29.846								40								40					40
			n	32.502								40								40					40
		f	orf																	40					40
			n																	40					35.359
		n	orf																	40					40
			n																	40					40
Huoshan County	NO.30	Specimen	Gene fragment	1	2	3	4	5	6	7	8	9	10	11	12	13	14	15	16	17	18	19	20	21	22	23	24	25	26	27	28	29
				43874	43875	43876	43877	43878	43879	43880	43881	43882	43883	43884	43885	43886	43887	43888	43889	43890	43891	43892	43893	43894	43895	43896	43897	43898	43899	43900	43901	43902	43903	43904	43905	43906	43907	43908	43909	43910	43911	43912	43913
		t	orf	33.692																40							40
			n	38.793																40							40
		y	orf	40							40	40								40							40
			n	40							40	40								40							40
		f	orf																	40							35.52
			n																	40							32.889
		n	orf																	40							40		0
			n																	40							40
Huoshan County	NO.31	Specimen	Gene fragment	1	2	3	4	5	6	7	8	9	10	11	12	13	14	15	16	17	18	19	20	21	22	23	24	25	26	27	28	29	30	31	32	33	34	35	36	37	38	39	40
				43874	43875	43876	43877	43878	43879	43880	43881	43882	43883	43884	43885	43886	43887	43888	43889	43890	43891	43892	43893	43894	43895	43896	43897	43898	43899	43900	43901	43902	43903	43904	43905	43906	43907	43908	43909	43910	43911
		t	orf	29.742																40					40
			n	30.72																40					40
		y	orf	36.207							40	40								40					40
			n	37.672							40	40								40					40
		f	orf																	40					40
			n																	40					40
		n	orf																	40					40
			n																	40					40
Huoshan County	NO.32	Specimen	Gene fragment	1	2	3	4	5	6	7	8	9	10	11	12	13	14	15	16	17	18	19	20	21	22	23	24	25	26	27	28	29	30	31	32	33	34	35	36	37	38	39	40	41	42	43	44
				43857	43858	43859	43860	43861	43862	43863	43864	43865	43866	43867	43868	43869	43870	43871	43872	43873	43874	43875	43876	43877	43878	43879	43880	43881	43882	43883	43884	43885	43886	43887	43888	43889	43890
		t	orf							31.11											40	40								40							40
			n							32.34											40	40								40							40
		y	orf							31.99											40	40								40							40
			n							33.84											40	40								40							40
		f	orf																											40					40		40
			n																											40					40		40
		n	orf																											40							40
			n																											40							40
Huoshan County	NO.33	Specimen	Gene fragment	1	2	3	4	5	6	7	8	9	10	11	12	13	14	15	16	17	18	19	20	21	22	23	24	25	26	27	28	29	30	31	32	33	34	35	36	37	38	39	40	41	42	43	44	45	46
				43859	43860	43861	43862	43863	43864	43865	43866	43867	43868	43869	43870	43871	43872	43873	43874	43875	43876	43877	43878	43879	43880	43881	43882	43883	43884	43885	43886	43887	43888	43889	43890	43891	43892	43893	43894	43895	43896	43897	43898	43899	43900	43901	43902	43903	43904
		t	orf						28.802														40				32.302				40	40	40	38.9	40	40								40
			n						24.956														36.647				27.86				40	36.363	40	34.833	40	40								40
		y	orf						31.847														40				40				40	40	40	40	40	40								40
			n						32.689														40				40				40	40	40	40	40	40								40
		f	orf																																									40
			n																																									40
		n	orf																																									40
			n																																									40
Huoshan County	NO.34	Specimen	Gene fragment	1	2	3	4	5	6	7	8	9	10	11	12	13	14	15	16	17	18	19	20	21	22	23	24	25	26	27	28	29	30	31	32	33	34	35	36	37	38	39	40	41	42	43	44
				43861	43862	43863	43864	43865	43866	43867	43868	43869	43870	43871	43872	43873	43874	43875	43876	43877	43878	43879	43880	43881	43882	43883	43884	43885	43886	43887	43888	43889	43890	43891	43892
		t	orf				40											40		40								40							40
			n				40											40		40								40							40
		y	orf				31.813											40		40								40							40
			n				32.974											40		40								40							40
																												40							40
																												40							40
																												40							40
																												40							40
Huoshan County	NO.35	Specimen	Gene fragment	1	2	3	4	5	6	7	8	9	10	11	12	13	14	15	16	17	18	19	20	21	22	23	24	25	26	27	28	29	30	31	32	33	34	35	36	37	38	39	40	41	42	43	44
				43858	43859	43860	43861	43862	43863	43864	43865	43866	43867	43868	43869	43870	43871	43872	43873	43874	43875	43876	43877	43878	43879	43880	43881	43882	43883	43884	43885	43886	43887	43888	43889	43890
		t	orf						26.16											40	40								40							40
			n						27.56											40	40								40							40
		y	orf						31.44											40	40								40							40
			n						32.5											40	40								40							40
																													40							40
																													40							40
																													40							40
																													40							40
Huoshan County	NO.36	Specimen	Gene fragment	1	2	3	4	5	6	7	8	9	10	11	12	13	14	15	16	17	18	19	20	21	22	23	24	25	26	27	28	29	30	31	32	33	34	35	36	37	38	39	40	41	42	43	44
				43853	43854	43855	43856	43857	43858	43859	43860	43861	43862	43863	43864	43865	43866	43867	43868	43869	43870	43871	43872	43873	43874	43875	43876	43877	43878	43879	43880	43881	43882	43883	43884	43885	43886	43887	43888	43889	43890
		t	orf											31.73												40								40							40
			n											32.32												40								40							40
		y	orf											40											40	40								40							40
			n											40											40	40								40							40
																																		40							40
																																		40							40
																																		40							40
																																		40							40
Huoshan County	NO.37	Specimen	Gene fragment	1	2	3	4	5	6	7	8	9	10	11	12	13	14	15	16	17	18	19	20	21	22	23	24	25	26	27	28	29	30	31	32	33	34	35	36	37	38	39	40	41	42	43	44
				43861	43862	43863	43864	43865	43866	43867	43868	43869	43870	43871	43872	43873	43874	43875	43876	43877	43878	43879	43880	43881	43882	43883	43884	43885	43886	43887	43888	43889	43890	43891	43892	43893	43894	43895	43896	43897	43898	43899	43900
		t	orf						23.51										40	40			40	40								40						40
			n						24.09										40	36.372			40	40								40						40
		y	orf																40	40			40	40								40						40
			n																40	40			40	40								40						40
		b	orf						33.87																													40
			n						35.23																													40
		f																														40										40
																																40										40
		n																														40						40
																																40						40
Huoshan County	NO.38	Specimen	Gene fragment	1	2	3	4	5	6	7	8	9	10	11	12	13	14	15	16	17	18	19	20	21	22	23	24	25	26	27	28	29	30	31	32	33	34	35	36	37	38	39	40	41	42	43	44
				43860	43861	43862	43863	43864	43865	43866	43867	43868	43869	43870	43871	43872	43873	43874	43875	43876	43877	43878	43879	43880	43881	43882	43883	43884	43885	43886	43887	43888	43889	43890	43891	43892	43893	43894	43895
		t	orf							36.61											40	40	40	40								40							40
			n							41.65											40	37.236	40	40								40							40
		y	orf							40											40	40	40	40								40							40
			n							40											40	40	40	40								40							40
		f	orf																													40							40
			n																													40							40
		n	orf																													40							40
			n																													40							40
Huoshan County	NO.39	Specimen	Gene fragment	1	2	3	4	5	6	7	8	9	10	11	12	13	14	15	16	17	18	19	20	21	22	23	24	25	26	27	28	29	30	31	32	33	34	35	36	37	38	39	40	41	42	43	44
				43865	43866	43867	43868	43869	43870	43871	43872	43873	43874	43875	43876	43877	43878	43879	43880	43881	43882	43883	43884	43885	43886	43887	43888	43889	43890	43891	43892	43893	43894	43895	43896	43897	43898	43899	43900	43901	43902
		t	orf		24.82													37.301	38.39			35.371			40	40								40							40
			n		25.51													40	40			36.619			40	40								40							40
		y	orf		29.81													40	40			40			40	40								40							40
			n		31.99													40	40			40			40	40								40							40
		f	orf																															40							40
			n																															40							40
		n	orf																															40							40
			n																															40							40
Huoshan County	NO.40	Specimen	Gene fragment	1	2	3	4	5	6	7	8	9	10	11	12	13	14	15	16	17	18	19	20	21	22	23	24	25	26	27	28	29	30	31	32	33	34	35	36	37	38	39	40	41	42	43	44
				43865	43866	43867	43868	43869	43870	43871	43872	43873	43874	43875	43876	43877	43878	43879	43880	43881	43882	43883	43884	43885	43886	43887	43888	43889	43890	43891	43892	43893	43894	43895	43896	43897	43898	43899	43900	43901	43902	43903
		t	orf			14.22												34.779			33.142				40	40								40								40
			n			12.79												33.089			32.493				40	40								36.189								40
		y	orf			24.7												40			31.785				40	40								36.676								40
			n			25.28												40			33.136				40	40								40								40
		f	orf																																							40
			n																																							40
		n	orf																																							40
			n																																							40
Huoshan County	NO.41	Specimen	Gene fragment	1	2	3	4	5	6	7	8	9	10	11	12	13	14	15	16	17	18	19	20	21	22	23	24	25	26	27	28	29	30	31	32	33	34	35	36	37	38	39	40	41	42	43	44
				43863	43864	43865	43866	43867	43868	43869	43870	43871	43872	43873	43874	43875	43876	43877	43878	43879	43880	43881	43882	43883	43884	43885	43886	43887	43888	43889	43890	43891	43892	43893	43894	43895	43896	43897	43898
		t	orf					33.55											40	40									40							40
			n					36.2											40	40									40							40
		y	orf					40											40	40									40							40
			n					40											40	40									40							40
		f	orf																										40							40
			n																										40							40
		n	orf																										40							40
			n																										40							40
Huoshan County	NO.42	Specimen	Gene fragment	1	2	3	4	5	6	7	8	9	10	11	12	13	14	15	16	17	18	19	20	21	22	23	24	25	26	27	28	29	30	31	32	33	34	35	36	37	38	39	40	41	42	43	44
				43865	43866	43867	43868	43869	43870	43871	43872	43873	43874	43875	43876	43877	43878	43879	43880	43881	43882	43883	43884	43885	43886	43887	43888	43889	43890	43891	43892	43893	43894	43895	43896	43897	43898	43899	43900
		t	orf			21.18													40	40								40						40
			n			20.57													40	40								40						40
		y	orf			40													40	40								40						40
			n			40													40	40								40						40
		f	orf																									40										40
			n																									40										40
		n	orf																									40						40
			n																									40						40
Huoshan County	NO.43	Specimen	Gene fragment	1	2	3	4	5	6	7	8	9	10	11	12	13	14	15	16	17	18	19	20	21	22	23	24	25	26	27	28	29	30	31	32	33	34	35	36	37	38	39	40	41	42	43	44
				43864	43865	43866	43867	43868	43869	43870	43871	43872	43873	43874	43875	43876	43877	43878	43879	43880	43881	43882	43883	43884	43885	43886	43887	43888	43889	43890	43891	43892	43893	43894	43895	43896	43897	43898	43899	43900	43901	43902	43903	43904	43905	43906	43907
		t	orf				27.28											38.332			40	33.184		40	33.913	34.184	40	35.889		40	40				40				40						40
			n				28.01											40			40	34.756		40	27.707	28.947	40	31.118		40	40				40				40						40
		y	orf				37.27											40			40	40		40	40	40	40	40		40	40				40				40						40
			n				42.22											40			40	40		40	40	40	40	40		40	40				40				40						40
		f	orf																																40				40						40
			n																																40				40						40
		n	orf																																40				40						40
			n																																40				40						40
Huoshan County	NO.44	Specimen	Gene fragment	1	2	3	4	5	6	7	8	9	10	11	12	13	14	15	16	17	18	19	20	21	22	23	24	25	26	27	28	29	30	31	32	33	34	35	36	37	38	39	40	41	42
				43858	43859	43860	43861	43862	43863	43864	43865	43866	43867	43868	43869	43870	43871	43872	43873	43874	43875	43876	43877	43878	43879	43880	43881	43882	43883	43884	43885	43886	43887	43888	43889	43890	43891	43892	43893	43894	43895	43896	43897	43898	43899
		t	orf												36.636										40	40	34.361		40	40								40							40
			n												33.765										40	40	34.286		40	40								40							40
		y	orf												40										40	40	40		40	40								40							40
			n												37.97										40	40	40		40	40								40							40
		f	orf																																						40				40
			n																																						40				40
		n	orf																																			40							40
			n																																			40							40
Huoshan County	NO.45	Specimen	Gene fragment	1	2	3	4	5	6	7	8	9	10	11	12	13	14	15	16	17	18	19	20	21	22	23	24	25	26	27	28	29
				43870	43871	43872	43873	43874	43875	43876	43877	43878	43879	43880	43881	43882	43883	43884	43885	43886	43887	43888	43889	43890	43891	43892	43893	43894	43895	43896	43897	43898	43899	43900	43901	43902	43903	43904	43905	43906	43907
		t	orf	40																				40					40
			n	40																				40					40
		y	orf	37.092											40	40								40					40
			n	34.857											40	40								40					40
		f	orf																					34.043					26.244
			n																					33.577					29.61
		n	orf																					40					40
			n																					40					40
Huoshan County	NO.46	Specimen	Gene fragment	1	2	3	4	5	6	7	8	9	10	11	12	13	14	15	16	17	18	19	20	21	22	23	24	25	26	27
				43870	43871	43872	43873	43874	43875	43876	43877	43878	43879	43880	43881	43882	43883	43884	43885	43886	43887	43888	43889	43890	43891	43892	43893	43894	43895
		t	orf		40		39.988							40	40								40						40
			n		40		33.581							40	40								40						40
		y	orf		40		37.637							40	40								40						40
			n		40		40							40	40								40						40
		f	orf																				40						40
			n																				40						40
		n	orf																				40						40
			n																				40						40
Huoshan County	NO.47	Specimen	Gene fragment	1	2	3	4	5	6	7	8	9	10	11	12	13	14	15	16	17	18	19	20	21	22	23	24	25	26	27	28	29	30	31
				43864	43865	43866	43867	43868	43869	43870	43871	43872	43873	43874	43875	43876	43877	43878	43879	43880	43881	43882	43883	43884	43885	43886	43887	43888	43889	43890	43891	43892	43893	43894	43895	43896	43897	43898
		t	orf						27.343												40	40								40					40
			n						23.885												40	40								40					40
		y	orf						37.819												40	40								40					40
			n						37.221												40	40								40					40
		f	orf																											40					40
			n																											40					40
		n	orf																											40					40
			n																											40					40
Jin'an District	NO.48	Specimen	Gene fragment	1	2	3	4	5	6	7	8	9	10	11	12	13	14	15	16	17	18	19	20	21	22	23	24	25	26	27	28	29	30	31	32	33	34	35	36	37	38	39	40	41	42	43	44
				43857	43858	43859	43860	43861	43862	43863	43864	43865	43866	43867	43868	43869	43870	43871	43872	43873	43874	43875	43876	43877	43878	43879	43880	43881	43882	43883	43884	43885	43886	43887	43888	43889	43890	43891	43892	43893	43894	43895	43896	43897	43898	43899
		t	orf				34.221																													40		40							40
			n				23.882																													40		40							40
		y	orf				40																													40		40							40
			n				40																													40		40							40
		f	orf																																			40							40
			n																																			40							40
		n	orf																																			40							40
			n																																			40							40
Jin'an District	NO.49	Specimen	Gene fragment	1	2	3	4	5	6	7	8	9	10	11	12	13	14	15	16	17	18	19	20	21	22	23	24	25	26	27	28	29	30	31	32	33	34	35	36	37	38	39	40	41	42	43	44	44	45
				43852	43853	43854	43855	43856	43857	43858	43859	43860	43861	43862	43863	43864	43865	43866	43867	43868	43869	43870	43871	43872	43873	43874	43875	43876	43877	43878	43879	43880	43881	43882	43883	43884	43885	43886	43887	43888	43889	43890	43891	43892	43893	43894	43895	43896	43897
		t	orf										40	28.146				40	40																														40
			n										40	28.033				40	40																														40
		y	orf					16.17					40	33.422				40	40																														40
			n					13.88					40	36.53				40	40																														40
		f																																			40
																																					40
		n																																			40												40
																																					40												40
Jin'an District	NO.50	Specimen	Gene fragment	1	2	3	4	5	6	7	8	9	10	11	12	13	14	15	16	17	18	19	20	21	22	23	24	25	26	27	28	29	30	31	32	33	34	35	36	37	38	39	40	41	42	43	44	44	45
				43843	43844	43845	43846	43847	43848	43849	43850	43851	43852	43853	43854	43855	43856	43857	43858	43859	43860	43861	43862	43863	43864	43865	43866	43867	43868	43869	43870	43871	43872	43873	43874	43875	43876	43877	43878	43879	43880	43881	43882	43883	43884	43885	43886	43887	43888
		t	orf									17.94								40															40
			n									14.81								40															40
		y	orf								40	40								40															40
			n								40	40								40															40
																																			40
																																			40
																																			40
																																			40
Jin'an District	NO.51	Specimen	Gene fragment	1	2	3	4	5	6	7	8	9	10	11	12	13	14	15	16	17	18	19	20	21	22	23	24	25	26	27	28	29	30	31	32	33	34	35	36	37	38	39	40	41	42	43	44	44	45
				43842	43843	43844	43845	43846	43847	43848	43849	43850	43851	43852	43853	43854	43855	43856	43857	43858	43859	43860	43861	43862	43863	43864	43865	43866	43867	43868	43869	43870	43871	43872	43873	43874	43875	43876	43877	43878	43879	43880	43881	43882	43883	43884	43885	43886	43887
		t	orf																					40	35.945									40	31.195			38.875		40		40
			n																					40	33.757									40	22.416			35.165		40		40
		y	orf																					40	40									40	40			40		40		40
			n																					40	40									40	40			40		40		40
		f	orf
			n
		n	orf
			n
Jin'an District	NO.52	Specimen	Gene fragment	1	2	3	4	5	6	7	8	9	10	11	12	13	14	15	16	17	18	19	20	21	22	23	24	25	26	27	28	29	30	31	32	33	34	35	36	37	38	39	40	41	42	43	44
				43862	43863	43864	43865	43866	43867	43868	43869	43870	43871	43872	43873	43874	43875	43876	43877	43878	43879	43880	43881	43882	43883	43884	43885	43886	43887	43888	43889	43890	43891	43892	43893
		t	orf				33.766									40			40												40			40
			n				26.529									40			40												40			40
		y	orf				11.695									30.602			40												40			40
			n				12.517									32.71			40												40			40
		f	orf																																40
			n																																40
		n	orf																															40
			n																															40
Jin'an District	NO.53	Specimen	Gene fragment	1	2	3	4	5	6	7	8	9	10	11	12	13	14	15	16	17	18	19	20	21	22	23	24	25	26	27	28	29	30	31	32	33
				43873	43874	43875	43876	43877	43878	43879	43880	43881	43882	43883	43884	43885	43886	43887	43888	43889	43890	43891	43892	43893	43894	43895	43896	43897	43898	43899	43900	43901	43902	43903
		t	orf	37.565		39.984					40	40	40	32.321			40	40	40							37.191								40
			n	31.836		34.537					40	40	40	31.346			32.408	40	40							33.052								40
		y	orf			40					40	40	35.822	40			35.373	40	40							40								40
			n			40					40	35.967	40	40			34.473	40	40							40								40
		f	orf																									40						40
			n																									40						40
		n	orf																							40								40
			n																							40								40
Jin'an District	NO.54	Specimen	Gene fragment	1	2	3	4	5	6	7	8	9	10	11	12	13	14	15	16	17	18	19	20	21	22	23	24	25	26	27	28	29	30	31	32	33	34	35	36	37	38	39	40	41	42	43	44	45
				43866	43867	43868	43869	43870	43871	43872	43873	43874	43875	43876	43877	43878	43879	43880	43881	43882	43883	43884	43885	43886	43887	43888	43889	43890	43891	43892	43893	43894	43895	43896	43897	43898	43899	43900	43901	43902	43903	43904	43905	43906	43907	43908	43909	43910
		t	orf			40												40	40	36.172		37.303		40	40		40	40	40	40								40							40
			n			40												40	40	34.488		36.792		33.773	40		40	40	40	40								40							40
		y	orf			33.49												40	40	30.994		40		32.924	36.304		40	35.673	40	40								40							40
			n			35.75												36.838	40	29.528		40		32.652	40		40	34.568	40	40								40							40
		f	orf																																			32.232							34.405
			n																																			29.432							34.499
		n	orf																																			40							40
			n																																			40							40
Yu'an District	NO.55	Specimen	Gene fragment	1	2	3	4	5	6	7	8	9	10	11	12	13	14	15	16	17	18	19	20	21	22	23	24	25	26	27	28	29	30	31	32	33	34	35	36	37	38	39	40	41	42	43	44	45	46
				43852	43853	43854	43855	43856	43857	43858	43859	43860	43861	43862	43863	43864	43865	43866	43867	43868	43869	43870	43871	43872	43873	43874	43875	43876	43877	43878	43879	43880	43881	43882	43883	43884	43885	43886	43887	43888	43889	43890	43891	43892	43893	43894	43895	43896	43897
		t	orf									32.429										31.393			29.154			40	40								40							40	40	40
			n									34.023										28.882			31.681			40	40								40							40	40	40
		y	orf									31.07										40			40			40	40								40							40	38.69	40
			n									32.693										40			40			40	40								40							32.12	40	40
		f	orf																																									40
			n																																									40
		n	orf																																		40							40
			n																																		40							40
Yu'an District	NO.56	Specimen	Gene fragment	1	2	3	4	5	6	7	8	9	10	11	12	13	14	15	16	17	18	19	20	21	22	23	24	25	26	27	28	29	30	31	32	33	34	35	36	37	38	39	40	41	42	43	44	44	45
				43848	43849	43850	43851	43852	43853	43854	43855	43856	43857	43858	43859	43860	43861	43862	43863	43864	43865	43866	43867	43868	43869	43870	43871	43872	43873	43874	43875	43876	43877	43878	43879	43880	43881	43882	43883	43884	43885	43886	43887	43888	43889	43890	43891	43892	43893
		t	orf					12.71							27.124							37.33							35.57		40															40
			n					12.977							30.857							40							40		40															40
		y	orf					14.401							29.733							40							40	40	40															40
			n					15.798							34.732							40							40	40	40															40
		f	orf																																												40
			n																																												40
		n	orf																																												40
			n																																												40
Yu'an District	NO.57	Specimen	Gene fragment	1	2	3	4	5	6	7	8	9	10	11	12	13	14	15	16	17	18	19	20	21	22	23	24	25	26	27	28	29	30	31	32	33	34	35	36	37	38	39	40	41	42	43	44
				43857	43858	43859	43860	43861	43862	43863	43864	43865	43866	43867	43868	43869	43870	43871	43872	43873	43874	43875	43876	43877	43878	43879	43880	43881	43882	43883	43884	43885	43886	43887	43888	43889	43890	43891	43892	43893	43894	43895	43896	43897	43898	43899	43900	43901	43902
		t	orf					40	31.68	36.515												32.399			35.104				34.406				40	40	35.722		40	40								40
			n					40	40	36.08												26.894			34.365				33.771				40	34.94	33.129		40	40								40
		y	orf					40	40	35.7											40	40			35.356				40				40	40	40		40	40								40
			n					40	40	36.61											40	36.466			40				40				40	37.28	40		40	40								40
		f	orf																																											40
			n																																											40
		n	orf																																											40
			n																																											40
Jin'an District	NO.58	Specimen	Gene fragment	1	2	3	4	5	6	7	8	9	10	11	12	13	14	15	16	17	18	19	20	21	22	23	24	25	26	27	28	29	30	31	32	33	34	35	36	37	38	39	40	41	42	43	44	44	45
				43855	43856	43857	43858	43859	43860	43861	43862	43863	43864	43865	43866	43867	43868	43869	43870	43871	43872	43873	43874	43875	43876	43877	43878	43879	43880	43881	43882	43883	43884	43885	43886	43887	43888	43889	43890	43891	43892	43893	43894	43895	43896	43897	43898
		t	orf			19.863									34.13					36.33				41.174	40										40					40
			n			15.367									39.66					32.73				40	40										40					40
		y	orf			20.684									38.51					40				40	40										40					40
			n			15.367									40					40				40	40										40					40
		f	orf																																40					40
			n																																40					40
		n	orf																																40					40
			n																																40					40
Yu'an District	NO.59	Specimen	Gene fragment	1	2	3	4	5	6	7	8	9	10	11	12	13	14	15	16	17	18	19	20	21	22	23	24	25	26	27	28	29	30	31	32	33	34	35	36	37	38	39	40	41	42	43	44
				43851	43852	43853	43854	43855	43856	43857	43858	43859	43860	43861	43862	43863	43864	43865	43866	43867	43868	43869	43870	43871	43872	43873	43874	43875	43876	43877	43878	43879	43880	43881	43882	43883	43884	43885	43886	43887	43888	43889	43890	43891	43892	43893
		t	orf													35.34									40	33.774			40	40								40							40
			n													35.33									40	34.298			40	40								40							40
		y	orf													33.81									40	40			40	40								40							40
			n													34.15									40	40			40	40								40							40
		f	orf																																			40								40
			n																																			40								40
		n	orf																																			40							40
			n																																			40							40
Yu'an District	NO.60	Specimen	Gene fragment	1	2	3	4	5	6	7	8	9	10	11	12	13	14	15	16	17	18	19	20	21	22	23	24	25	26	27	28	29	30	31	32	33	34	35	36	37	38	39	40	41	42	43	44
				43862	43863	43864	43865	43866	43867	43868	43869	43870	43871	43872	43873	43874	43875	43876	43877	43878	43879	43880	43881	43882	43883	43884	43885	43886	43887	43888	43889	43890	43891	43892	43893	43894	43895	43896	43897	43898	43899	43900	43901	43902	43903	43904	43905
		t	orf		40	20.926																							40	40		40	40	40	40	40							40
			n		40	19.393																							40	40		40	40	40	40	40							40
		y	orf		40	21.154																							40	40		40	40	40	40	40							40
			n		40	16.044																							40	40		40	40	40	40	40							40
		f	orf																														24.189	27.84	24.649	34.427							30.961
			n																														26.853	27.23	23.597	33.893							27.066
		n	orf																														40										40
			n																														40										40
Yu'an District	NO.61	Specimen	Gene fragment	1	2	3	4	5	6	7	8	9	10	11	12	13	14	15	16	17	18	19	20	21	22	23	24	25	26	27	28	29	30	31	32	33	34	35	36	37	38	39	40	41	42	43	44
				43863	43864	43865	43866	43867	43868	43869	43870	43871	43872	43873	43874	43875	43876	43877	43878	43879	43880	43881	43882	43883	43884	43885	43886	43887	43888	43889	43890	43891	43892	43893
		t	orf		27.732									40		40											40				40
			n		26.805									40		40											40				40
		y	orf		29.663									40	37.03	40											40				40
			n		31.675									40	40	40											40				40
		f	orf																												40
			n																												40
		n	orf																								40				40
			n																								40				40
Yu'an District	NO.62	Specimen	Gene fragment	1	2	3	4	5	6	7	8	9	10	11	12	13	14	15	16	17	18	19	20	21	22	23	24	25	26	27	28	29	30	31	32	33	34	35	36	37	38
				43866	43867	43868	43869	43870	43871	43872	43873	43874	43875	43876	43877	43878	43879	43880	43881	43882	43883	43884	43885	43886	43887	43888	43889	43890	43891	43892	43893	43894	43895	43896	43897	43898	43899	43900	43901	43902
		t	orf			30.136							38.729		40			23.854		40				40	40								40							40
			n			31.402							40		37.16			23.233		34.802				40	40								40							40
		y	orf			40						40	40		40			36.846		34.051				40	40								40							40
			n			40						40	40		40			32.525		33.741				40	40								40							40
		f	orf																														40							40
			n																														40							40
		n	orf																														40							40
			n																														40							40
Yu'an District	NO.63	Specimen	Gene fragment	1	2	3	4	5	6	7	8	9	10	11	12	13	14	15	16	17	18	19	20	21	22	23	24	25	26	27	28	29	30	31	32	33	34	35
				43867	43868	43869	43870	43871	43872	43873	43874	43875	43876	43877	43878	43879	43880	43881	43882	43883	43884	43885	43886	43887	43888	43889	43890	43891	43892	43893	43894	43895	43896	43897	43898	43899	43900	43901
		t	orf		29.364							40											40				40	40	40	40	40							40
			n		25.317							40											40				40	40	40	40	40							40
		y	orf		36.483						40	40											40				40	40	40	40	40							40
			n		40						40	40											40				40	40	40	40	40							40
		f	orf																								30.182	30.748	28.351	27.649	32.931							27.391
			n																								28.852	31.744	29.273	26.405	32.967							25.114
		n	orf																				40				40	40										40
			n																				40				40	40										40
Huoqiu County	NO.64	Specimen	Gene fragment	1	2	3	4	5	6	7	8	9	10	11	12	13	14	15	16	17	18	19	20	21	22	23	24	25	26	27	28	29	30	31	32	33	34	35	36	37	38	39	40	41	42	43	44	45	46
				43858	43859	43860	43861	43862	43863	43864	43865	43866	43867	43868	43869	43870	43871	43872	43873	43874	43875	43876	43877	43878	43879	43880	43881	43882	43883	43884	43885	43886	43887	43888	43889	43890	43891	43892	43893	43894	43895	43896	43897	43898	43899	43900	43901	43902	43903
		t	orf				30.82												34.286	37.354				35.589			40	26.946		40		40	38.21		39.204	40	40	40								40
			n				31.71												37.218	37.158				40			40	24.652		40		40	33.457		36.388	40	40	40								40
		y	orf				33.36												40	34.925				40			40			37.327		35.762	40		40	40	40	40								40
			n				34.38												40	37.602				40			40			40		40	40		40	36.283	40	40								40
		f	orf																																											40
			n																																											40
		n	orf																																											40
			n																																											40
Huoqiu County	NO.65	Specimen	Gene fragment	1	2	3	4	5	6	7	8	9	10	11	12	13	14	15	16	17	18	19	20	21	22	23	24	25	26	27	28	29	30	31	32	33	34	35	36	37	38	39	40	41	42	43	44
				43862	43863	43864	43865	43866	43867	43868	43869	43870	43871	43872	43873	43874	43875	43876	43877	43878	43879	43880	43881	43882	43883	43884	43885	43886	43887	43888	43889	43890	43891	43892	43893	43894	43895	43896	43897	43898	43899	43900	43901
		t	orf		25.2												40										40						40										40
			n		26.65												40										40						40										40
		y	orf		22.34											40	40										40						40										40
			n		24.22											40	40										40						40										40
																											40						40										40
																											40						40										40
																											40						40										40
																											40						40										40
Huoqiu County	NO.66	Specimen	Gene fragment	1	2	3	4	5	6	7	8	9	10	11	12	13	14	15	16	17	18	19	20	21	22	23	24	25	26	27	28
				43872	43873	43874	43875	43876	43877	43878	43879	43880	43881	43882	43883	43884	43885	43886	43887	43888	43889	43890	43891	43892	43893	43894	43895	43896	43897	43898	43899	43900	43901	43902	43903	43904	43905	43906
		t	orf			40	38.907	40								40		40	33.701	40	40	40	40								40							40
			n			40	40	36.004								34.573		40	31.765	40	34.929	40	40								40							40
		y	orf			40	40	40								40		40	40	40	40	40	40								40							40
			n			40	40	40								40		40	40	40	40	40	40								40							40
		f	orf																												40							40
			n																												40							40
		n	orf																												40							40
			n																												40							40
Huoqiu County	NO.67	Specimen	Gene fragment	1	2	3	4	5	6	7	8	9	10	11	12	13	14	15	16	17	18	19	20	21	22	23	24	25	26	27	28	29	30	31	32	33	34	35	36	37	38	39	40	41	42	43
				43863	43864	43865	43866	43867	43868	43869	43870	43871	43872	43873	43874	43875	43876	43877	43878	43879	43880	43881	43882	43883	43884	43885	43886	43887	43888	43889	43890	43891	43892	43893	43894	43895	43896	43897	43898	43899	43900	43901	43902	43903	43904	43905
		t	orf													28.451											40	40	40	40								40		40						40
			n													23.278											40	40	40	40								33.414		40						40
		y	orf													31.617											40	40	40	40								40		40						40
			n													14.514											40	36.277	40	40								40		40						40
		f	orf																																			40								40
			n																																			40								40
		n	orf																																			40								40
			n																																			40								40
Huoqiu County	NO.68	Specimen	Gene fragment	1	2	3	4	5	6	7	8	9	10	11	12	13	14	15	16	17	18	19	20	21	22	23	24	25	26	27	28	29	30	31	32	33	34	35	36	37	38	39	40	41	42	43	44	45	46
				43859	43860	43861	43862	43863	43864	43865	43866	43867	43868	43869	43870	43871	43872	43873	43874	43875	43876	43877	43878	43879	43880	43881	43882	43883	43884	43885	43886	43887	43888	43889	43890	43891	43892	43893	43894	43895	43896	43897	43898	43899	43900	43901	43902	43903	43904
		t	orf																		40	28.906									33.242	35.245		40	40								35.808
			n																		35.732	28.51									30.585	31.567		40	40								39.905
		y	orf																		40	40									40	40		40	40								40
			n																		40	35.94									40	40		40	40								40
		f	orf																																								28.201
			n																																								30.686
		n	orf																																								40
			n																																								40
Huoqiu County	NO.69	Specimen	Gene fragment	1	2	3	4	5	6	7	8	9	10	11	12	13	14	15	16	17	18	19	20	21	22	23	24	25	26	27	28	29	30	31
				43876	43877	43878	43879	43880	43881	43882	43883	43884	43885	43886	43887	43888	43889	43890	43891	43892	43893	43894	43895	43896	43897	43898	43899	43900	43901	43902	43903	43904	43905	43906
		t	orf	40	40					40													40						40
			n	37.069	35.584					40													40						40
		y	orf	40	37.468					40													40						40
			n	40	34.851					40													40						40
		f	orf																				40						40
			n																				40						40
		n	orf																				40						40
			n																				40						40
Huoqiu County	NO.70	Specimen	Gene fragment	1	2	3	4	5	6	7	8	9	10	11	12	13	14	15	16	17	18	19	20	21	22	23	24	25	26	27	28	29
				43877	43878	43879	43880	43881	43882	43883	43884	43885	43886	43887	43888	43889	43890	43891	43892	43893	43894	43895	43896	43897	43898	43899	43900	43901	43902	43903	43904	43905
		t	orf		34.879	40	40				40		38.327	40		36.638	40	40							40							40
			n		34.689	40	40				40		40	40		40	40	40							40							40
		y	orf	37.179	40	40	40				40		40	40		40	40	40							40							40
			n	35.854	40	40	40				40		40	40		40	40	40							40							40
		f	orf																						40							40
			n																						40							40
		n	orf																						40							40
			n																						40							40
Huoqiu County	NO.71	Specimen	Gene fragment	1	2	3	4	5	6	7	8	9	10	11	12	13	14	15	16	17	18	19	20	21	22	23	24	25	26	27	28	29	30	31	32	33	34	35	36	37	38	39	40	41	42	43	44	44	45
				43854	43855	43856	43857	43858	43859	43860	43861	43862	43863	43864	43865	43866	43867	43868	43869	43870	43871	43872	43873	43874	43875	43876	43877	43878	43879	43880	43881	43882	43883	43884	43885	43886	43887	43888	43889	43890	43891	43892	43893	43894	43895	43896	43897	43898	43899
		t	orf				19.358														40		33.728	40				40	40								40							40
			n				17.683														36.26		38.446	40				40	40								40							40
		y	orf				19.186														40		40	40				40	40								40							40
			n				19.637														40		40	40				40	40								40							40
		f	orf																																		40							40
			n																																		40							40
		n	orf																																		40							40
			n																																		40							40
Huoqiu County	NO.72	Specimen	Gene fragment	-1	1	2	3	4	5	6	7	8	9	10	11	12	13	14	15	16	17	18	19	20	21	22	23	24	25	26	27	28	29	30
				43877	43878	43879	43880	43881	43882	43883	43884	43885	43886	43887	43888	43889	43890	43891	43892	43893	43894	43895	43896	43897	43898	43899	43900	43901	43902	43903	43904	43905	43906	43907
		t	orf		14.746	34.33							24.543	29.196		35.566	31.308	40	40								40							40
			n		17.863	30.421							24.714	27.379		29.634	26.916	40	40								40							40
		y	orf	24.344	22.716	18.285							25.931	29.187		40	40	40	40								40							40
			n	22.149	21.815	16.535							25.751	25.689		40	40	40	40								40							40
		f	orf																								40							40
			n																								40							40
		n	orf																								40							40
			n																								40							40
Huoqiu County	NO.73	Specimen	Gene fragment	1	2	3	4	5	6	7	8	9	10	11	12	13	14	15	16	17	18	19	20	21	22	23	24	25
				43880	43881	43882	43883	43884	43885	43886	43887	43888	43889	43890	43891	43892	43893	43894	43895	43896	43897	43898	43899	43900	43901	43902	43903	43904	43905	43906
		t	orf	35.669		34.93		23.07		30.635	28.699		40		40								40							40
			n	32.638		34.295		22.793		28.3	27.425		40		40								40							40
		y	orf	40		40		27.447		34.953	40		40		40								40							40
			n	35.263		40		27.458		33.908	40		40		40								40							40
		f	orf																				30.493							40
			n																				31.87							40
		n	orf																				40							40
			n																				40							40
Huoqiu County	NO.74	Specimen	Gene fragment	1	2	3	4	5	6	7	8	9	10	11	12	13	14	15	16	17	18	19	20	21	22	23	24	25	26	27	28	29	30	31
				43879	43880	43881	43882	43883	43884	43885	43886	43887	43888	43889	43890	43891	43892	43893	43894	43895	43896	43897	43898	43899	43900	43901	43902	43903	43904	43905	43906	43907	43908	43909	43910
		t	orf	40		40	40		40		40	40	40									40								40
			n	40		40	40		40		34.739	40	40									40								40
		y	orf	40		40	34.655		40		40	40	40									40								40
			n	40		40	32.951		40		40	40	40									40								40
		f	orf																				40							40
			n																				40							40
		n	orf																			40								40
			n																			40								40
Huoqiu County	NO.75	Specimen	Gene fragment	1	2	3	4	5	6	7	8	9	10	11	12	13	14	15	16	17	18	19	20	21	22	23	24	25	26	27	28	29	30	31	32	33	34	35	36	37	38	39	40	41	42	43	44	45	46
				43850	43851	43852	43853	43854	43855	43856	43857	43858	43859	43860	43861	43862	43863	43864	43865	43866	43867	43868	43869	43870	43871	43872	43873	43874	43875	43876	43877	43878	43879	43880	43881	43882	43883	43884	43885	43886	43887	43888	43889	43890	43891	43892	43893	43894	43895
		t	orf											30.817													40	40											40						40
			n											31.293													40	40											40						40
		y	orf											40													40												40						40
			n											40													40												40						40
																																							40						40
																																							40						40
																																							40						40
																																							40						40
Huoqiu County	NO.76	Specimen	Gene fragment	1	2	3	4	5	6	7	8	9	10	11	12	13	14	15	16	17	18	19	20	21	22	23	24	25	26	27	28	29	30	31	32	33	34
				43872	43873	43874	43875	43876	43877	43878	43879	43880	43881	43882	43883	43884	43885	43886	43887	43888	43889	43890	43891	43892	43893	43894	43895	43896	43897	43898	43899	43900	43901	43902	43903	43904	43905	43906	43907	43908	43909	43910	43911
		t	orf	30.927			37.158			28.515	37.749	40	40									40							14.476								40
			n	28.692			32.266			31.726	34.508	40	40									40							34.856								40
		y	orf	31.934			40			40	40	40	40									40							40								40
			n	30.329			40			37.371	40	40	40									40							40								40
		f	orf																			40							40								40
			n																			40							40								40
		n	orf																			40							40								40
			n																			40							40								40
Huoqiu County	NO.77	Specimen	Gene fragment	-1	1	2	3	4	5	6	7	8	9	10	11	12	13	14	15	16	17	18	19	20	21	22	23	24	25	26	27	28	29	30	31	32	33	34	35	36	37	38	39	40	41	42	43
				43872	43873	43874	43875	43876	43877	43878	43879	43880	43881	43882	43883	43884	43885	43886	43887	43888	43889	43890	43891	43892	43893	43894	43895	43896	43897	43898	43899	43900	43901	43902
		t	orf	40												34.847		40	40								40							25.14
			n	40												32.795		40	40								40							26.246
		y	orf	40		27.442										40		40	40								40							40
			n	40		26.488										40		40	40								40							35.595
		f	orf																								40							37.135
			n																								40							35.215
		n	orf																								40							40
			n																								40							40
Huoqiu County	NO.78	Specimen	Gene fragment	1	2	3	4	5	6	7	8	9	10	11	12	13	14	15	16	17	18	19	20	21	22	23	24	25	26	27	28	29	30	31	32	33	34	35	36	37	38	39	40	41	42	43	44	44	44
				43856	43857	43858	43859	43860	43861	43862	43863	43864	43865	43866	43867	43868	43869	43870	43871	43872	43873	43874	43875	43876	43877	43878	43879	43880	43881	43882	43883	43884	43885	43886	43887	43888	43889	43890	43891	43892	43893	43894	43895	43896	43897	43898	43899	43900	43901
		t	orf				20.263										33.956				40	35.332	40										40		40	40	40			40					40
			n				16.779										29.997				40	38.843	40										28.631		40	40	40			40					40
		y	orf				26.573										36.277				40	40	40										40		40	40	40			40					40
			n				25.016										35.594				40	40	40										40		40	40	40			40					40
																																	40							40					40
																																	40							40					40
																																	40							40					40
																																	40							40					40
Huoqiu County	NO.79	Specimen	Gene fragment	1	2	3	4	5	6	7	8	9	10	11	12	13	14	15	16	17	18	19	20	21	22	23	24	25	26	27	28	29	30	31	32	33	34	35	36	37	38	39	40	41	42	43	44	45	46
				43856	43857	43858	43859	43860	43861	43862	43863	43864	43865	43866	43867	43868	43869	43870	43871	43872	43873	43874	43875	43876	43877	43878	43879	43880	43881	43882	43883	43884	43885	43886	43887	43888	43889	43890	43891	43892	43893	43894	43895	43896	43897	43898	43899	43900	43901
		t	orf			21.285											28.68				28.523			35.987			38.385			40		37.085		34.281	34.16	33.123		37.619	40	40								40
			n			27.211											25.464				30.95			33.348			33.517			40		40		33.062	31.181	27.59		30.648	40	40								40
		y	orf			40											38.573				40			40			40			32.418		31.562		40	40	40		40	40	40								40
			n			40											39.752				40			40			40			30.601		29.998		40	40	40		40	40	40								40
		f	orf																																													40
			n																																													40
		n	orf																																													40
			n																																													40
Huoqiu County	NO.80	Specimen	Gene fragment	1	2	3	4	5	6	7	8	9	10	11	12	13	14	15	16	17	18	19	20	21	22	23	24	25	26	27	28	29	30	31	32	33	34	35	36	37	38	39	40	41	42	43	44	45
				43863	43864	43865	43866	43867	43868	43869	43870	43871	43872	43873	43874	43875	43876	43877	43878	43879	43880	43881	43882	43883	43884	43885	43886	43887	43888	43889	43890	43891	43892	43893	43894	43895	43896	43897	43898	43899	43900	43901	43902	43903	43904	43905	43906	43907
		t	orf				26.312											39.692			37.268			36.631			40	40	40	39.985	37.54	40	40								40							40
			n				25.753											35.793			37.13			36.177			40	35.856	40	40	34.396	40	40								40							40
		y	orf				37.326											40			40			40			40	40	40	40	40	40	40								40							40
			n				25.753											40			40			40			40	40	40	40	40	40	40								40							40
		f	orf																																						40							40
			n																																						40							40
		n	orf																																						40							40
			n																																						40							40
[truncated: 10 more columns]

## Sheet: The time course of CT vlaues
Day of illness	1	2	3	4	5	6	7	8	9	10	11	12	13	14	15	16	17	18	19	20	21	22	23	24	25	26	27	28	29	30	31	32	33	34	35	36	37	38	39	40	41	42	43	44	45	46	47	48	49
Case 1		22.002							28.43							28.88				33.256				40	40								40		40	37.743	38.293	40	40		40							40
Case 2				24.116																									26.964		39.499	40	38.769	40	40		32.271							40
Case 3							15.318																								40							40							40
Case 4						34.94											38.167	40	40.753										30.174		39.071	40	40	40	33.111	40	37.204	40							40
Case 5		14.38																															28.85							29.401				40
Case 6		29.364										40	40								38.291		40	40				40											24.578
Case 7			15.22														38.84			36.198	36.914	40															40
Case 8			14.22												34.779			33.142				40	40								40								40
Case 9	37.565		39.984					40	40	40	32.321			40	40	40							37.191								40
Case 10			40												40	40	36.172		37.303		40	40		40	40	40	40								40							40
Case 11									32.429										31.393			29.154			40	40								40							40	40	40
Case 12		40	20.926																							40	40		40	40	40	40	40							40
Case 13		29.364							40											40				40	40	40	40	40							40
Case 14													28.451											40	40	40	40								40		40						40
Case 15																		40	28.906									33.242	35.245		40	40								35.808							40
Case 16	40												34.847		40	40								40							25.14
Case 17				20.263										33.956				40	35.332	40										40		40	40	40			40					40
[truncated: 23 more columns]

## Sheet:  Characteristics
Serial number	Name	Gender	Age	First fever	Time from onset to admission	Hormone	Course of disease	Severity of illness	Severity of illness	Recovered positive patients	Throat swab recovered positive patients	Sputum recovered positive patients	Stool recovered positive patients	Urine recovered positive patients	First sputum ct	t7orf median	t8-14orf median	t15-21orf	t22-28orf	t29-36orf	t After discharge 7orf	t After discharge 14orf	t After discharge21orf	t After discharge28orf	The lowest CT value in the first 14 days
72	NO.72	2	0.83	1	0	1	16	普通	2	0	0	0			14.746	24.538	31.308	40			40	40			14.746
2	NO.2	1	3	1	1	0	26	普通	2	1	1	1	1	1	22.002	22.002	28.43	31.068	40		40	40	40		22.002
3	NO.3	1	28	0	2	1	23	重症	3	1	0	1	0	0	24.116	24.116					26.964	39.75	40		24.116
59	NO.59	1	21	0	11	0	28	普通	2	0	0	0			35.34		35.34		40		40	40			35.34
5	NO.5	1	29	0	6	1	24	重症	3	1	0	1	0	0	15.318	15.318					40	40	40		15.318
18	NO.18	1	23	0	0	0	15	轻症	1	0	0	0			32.44	32.44	40				40	40			32.44
8	NO.8	2	31	1	5	0	20	普通	2	1	0	1	0	0	34.94	34.94		40			40	38.602	40		34.94
9	NO.9	2	31	1	0	1	26	重症	3	1	1	1	0	0	14.38	14.38					28.85	29.401	40		14.38
19	NO.19	1	23	1	1	0	20	普通	2	0	0	0			34.22	30.305	40	40			40	40			26.39
43	NO.43	1	24	0	0	0	29	普通	2	0	0	0			27.28	27.28		39.166	37.945		40	40			27.28
12	NO.12	1	36	0	0	0	14	普通	2	1	1	1	0	0	29.364	29.364	40				38.291	40		24.578	29.364
49	NO.49	2	24	0	3	0	18	普通	2	0	0	0			28.146		34.073	40			40	40			28.146
25	NO.25	2	25	1	0	0	22	普通	2	0	0	0			33.211		33.211	40				40			33.211
50	NO.50	1	26	1	7	1	18	普通	2	0	0	0			17.94		17.94	40				40			17.94
52	NO.52	1	26	0	2	0	17	普通	2	0	0	0			33.766	33.766	40	40			40	40			33.766
42	NO.42	2	27	0	1	0	18	普通	2	0	0	0			21.18	21.18		40			40	40			21.18
14	NO.14	1	29	1	5	0	17	重症	3	0	0	0			24.91	24.91					40	40			24.91
20	NO.20	1	37	0	1	0	23	普通	2	1	0	1	0	0	15.22	15.22		36.914	40			40			15.22
34	NO.34	2	33	0	4	0	18	普通	2	0	0	0			40	40		40			40	40			40
27	NO.27	1	34	1	6	1	21	普通	2	0	0	0			24.9	24.9		40			40	40			24.9
32	NO.32	1	34	0	5	0	20	普通	2	0	0	0			31.11	31.11		40			40	40			31.11
65	NO.65	2	34	1	0	0	15	普通	2	0	0	0			25.2	25.2	40				40	40			25.2
71	NO.71	1	35	1	3	1	27	普通	2	0	0	0			19.358	19.358		40	40		40	40			19.358
33	NO.33	1	36	1	5	1	34	普通	2	0	0	0			28.802	28.802		40	36.151	40	40	40			28.802
26	NO.26	1	37	1	6	1	21	普通	2	0	0	0			28.31	28.31		40			40	40			28.31
61	NO.61	2	37	1	0	0	14	普通	2	0	0	0			27.732	27.732	40				40	40			27.732
56	NO.56	1	38	0	4	0	34	普通	2	0	0	0			12.71	12.71	27.124	37.33	37.785		40	40			12.71
58	NO.58	1	38	0	1	1	23	普通	2	0	0	0			19.863	19.863	34.13	38.752	40		40	40			19.863
15	NO.15	1	40	0	5	0	19	普通	2	0	0	0			34.31	40	34.31	40			40	40			34.31
21	NO.21	1	40	1	0	0	18	轻症	1	0	0	0										40
47	NO.47	1	40	0	5	1	20	普通	2	0	0	0			27.343	27.343		40			40	40			27.343
40	NO.40	2	42	1	1	0	24	轻症	1	1	0	1	0	0	14.22	14.22	33.961	40			40	40			14.22
66	NO.66	2	40	1	1	0	21	普通	2	0	0	0			40	40	40	40			40	40			38.907
80	NO.80	2	41	1	1	0	31	Ordinary	2	0	0	0			26.312	26.312		37.268	40	40	40	40			26.312
17	NO.17	1	42	1	5	1	19	Severe	3	0	0	0			21.62	21.62					40	40			21.62
62	NO.62	1	42	1	1	0	23	Ordinary	2	0	0	0			30.136	30.136	39.365	40			40	40			30.136
1	NO.1	1	43	0	5	1	29	Ordinary	2	0	0	0			21.97	21.97		40	40		40	40	-		21.97
64	NO.64	2	43	0	3	0	36	Ordinary	2	0	0	0			30.82	30.82		35.589	40	40	40	40			30.82
7	NO.7	1	44	1	4	0	18	Ordinary	2	0	0	0			34.225	34.225		40			40	40			34.225
11	NO.11	1	45	0	0	0	22	Ordinary	2	0	0	0			31.104	31.104	35.956	40			40	40			31.104
24	NO.24	2	45	0	1	0	14	Ordinary	2	0	0	0			40		40				40	40			40
13	NO.13	2	49	0	0	0	27	Ordinary	2	0	0	0			21.831	21.831	39.128	33.933	39.383			40			21.831
79	NO.79	1	50	1	1	0	38	Ordinary	2	0	0	0			21.285	21.285	28.68	32.255	39.19	34.16	40	40			21.285
53	NO.53	2	42	1	0	0	17	Mild	1	1	0	1	0	0	37.565	38.755	40	40			37.191	40			32.321
54	NO.54	2	43	0	2	0	28	Ordinary	2	1	0	0	1	0	40	40		40	40		40	40			40
55	NO.55	1	45	1	7	0	27	Ordinary	2	1	1	1	0	0	32.429		32.429	31.393	40		40	40			32.429
36	NO.36	2	51	0	9	0	24	Ordinary	2	0	0	0			31.73		31.73		40		40	40			31.73
38	NO.38	1	51	1	5	0	22	Ordinary	2	0	0	0			36.61	36.61		40			40	40			36.61
51	NO.51	2	51	0	20	0	40	Ordinary	2	0	0	0			35.945			40	35.945	38.875	40	40
75	NO.75	2	53	1	7	0	26	Ordinary	2	0	0	0			30.817		30.817		40		40	40			30.817
60	NO.60	2	46	1	0	1	22	Critically ill	4	1	0	0	1	0	40	30.463					40	40			20.926
46	NO.46	1	54	0	0	0	13	Ordinary	2	0	0	0			39.994	39.994	40				40	40			39.988
4	NO.4	2	56	0	3	1	24	Ordinary	2	0	0	0			23.425	23.425		40	40		40	40			23.425
63	NO.63	1	47	1	0	0	10	Ordinary	2	1	0	0	1	0	29.364	29.364	40				40	40			29.364
35	NO.35	2	57	0	4	0	19	Ordinary	2	0	0	0			26.16	26.16		40			40	40			26.16
39	NO.39	1	57	0	0	1	24	Ordinary	2	0	0	0			24.82	24.82		37.021			40	40			24.82
57	NO.57	1	61	0	3	0	36	Ordinary	2	0	0	0			40	31.68		32.399	34.755		40	40			31.68
67	NO.67	1	53	1	11	0	28	Ordinary	2	1	0	1	0	0	28.451		28.451		40		40	40			28.451
68	NO.68	1	56	1	17	0	33	Ordinary	2	1	0	1	1	0	40			34.353	33.242	40	35.808	40
48	NO.48	1	63	1	2	1	28	Severe	3	0	0	0			34.221	34.221					40	40			34.221
37	NO.37	1	64	1	4	0	22	Ordinary	2	0	0	0			23.51	23.51		40			40	40			23.51
41	NO.41	1	64	0	3	0	18	Ordinary	2	0	0	0			33.55	33.55		40			40	40			33.55
10	NO.10	1	69	0	2	0	19	Severe	3	0	0	0			28.32	28.32					40	40			28.32
77	NO.77	1	62	1	0	0	16	Mild	1	1	1	1	1	0	34.847	40	37.42				40	25.14			34.847
78	NO.78	1	66	0	2	0	21	Ordinary	2	1	0	1	0	0	20.263	20.263	33.958	40			40	40			20.263
69	NO.69	1	72	0	0	1	12	Severe	3	0	0	0			40	40					40	40			40
44	NO.44	2	78	0	10	0	28	Ordinary	2	0	0	0			36.636		36.636		40		40	40			36.636

## Sheet: Treatment
Serial number	Name	Gender	Age	Time from onset to admission	First fever	Hormone
1	NO.1	Male	43	5		1
2	NO.2	Male	29	1	YES	0
3	NO.3	Male	36	2		1
4	NO.4	Female	56	3		1
5	NO.5	Male	53	6		1
6	NO.6	Female	36	10	YES	0
7	NO.7	Male	44	4	YES	0
8	NO.8	Female	42	5	YES	0
9	NO.9	Female	56	0	YES	1
10	NO.10	Male	69	2		0
11	NO.11	Male	45	0		0
12	NO.12	Male	46	0		0
13	NO.13	Female	49	0		0
14	NO.14	Male	29	5	YES	0
15	NO.15	Male	40	5		0
16	NO.16	Male	33	6	YES	0
17	NO.17	Male	42	5	YES	1
18	NO.18	Male	23	0		0
19	NO.19	Male	23	1	YES	0
20	NO.20	Male	42	1		0
21	NO.21	Male	40	0	YES	0
22	NO.22	Female	37	0		0
23	NO.23	Male	15	0	YES	0
24	NO.24	Female	45	1		0
25	NO.25	Female	25	0	YES	0
26	NO.26	Male	37	6	YES	1
27	NO.27	Male	34	6	YES	1
28	NO.28	Male	57	0		0
29	NO.29	Male	32	0		0
30	NO.30	Male	33	0		0
31	NO.31	Male	65	0		0
32	NO.32	Male	34	5		0
33	NO.33	Male	36	5	YES	1
34	NO.34	Female	33	4		0
35	NO.35	Female	57	4		0
36	NO.36	Female	51	9		0
37	NO.37	Male	64	4	YES	0
38	NO.38	Male	51	5	YES	0
39	NO.39	Male	57	0		1
40	NO.40	Female	62	1	YES	0
41	NO.41	Male	64	3		0
42	NO.42	Female	27	1		0
43	NO.43	Male	24	0		0
44	NO.44	Female	78	10		0
45	NO.45	Female	40	0		0
46	NO.46	Male	54	0		0
47	NO.47	Male	40	5		1
48	NO.48	Male	63	2	YES	1
49	NO.49	Female	24	3		0
50	NO.50	Male	26	7	YES	1
51	NO.51	Female	51	20		0
52	NO.52	Male	26	2		0
53	NO.53	Female	28	0	YES	0
54	NO.54	Female	37	2		0
55	NO.55	Male	45	7	YES	0
56	NO.56	Male	38	4		0
57	NO.57	Male	61	3		0
58	NO.58	Male	38	1		1
59	NO.59	Male	21	11		0
60	NO.60	Female	66	0	YES	1
61	NO.61	Female	37	0	YES	0
62	NO.62	Male	42	1	YES	0
63	NO.63	Male	3	0	YES	0
64	NO.64	Female	43	3		0
65	NO.65	Female	34	0	YES	0
66	NO.66	Female	40	1	YES	0
67	NO.67	Male	31	11	YES	0
68	NO.68	Male	47	17	YES	0
69	NO.69	Male	72	0		1
70	NO.70	Male	12	0		0
71	NO.71	Male	35	3	YES	1
72	NO.72	Female	0.83	0	YES	1
73	NO.73	Male	49	0		0
74	NO.74	Male	19	0		0
75	NO.75	Female	53	7	YES	0
76	NO.76	Female	26	0		0
77	NO.77	Male	43	0	YES	0
78	NO.78	Male	31	2		0
79	NO.79	Male	50	1	YES	0
80	NO.80	Female	41	1	YES	0

## Sheet: Time nodes
Serial number	Name	Occupation	Onset time	Admission time	Time from onset to admission		Serial number	Name	Hormone	Hospital
11	NO.61	Housework and unemployed	2020-02-02	2020-02-02	0		1	NO.50	1	1
31	NO.56	Courier	2020-01-18	2020-01-22	4		2	NO.49	0	1
62	NO.66	Business service	2020-02-11	2020-02-12	1		3	NO.6	0	1
61	NO.43	Worker	2020-02-06	2020-02-06	0		4	NO.78	0	1
33	NO.38	Farmer	2020-01-30	2020-02-04	5		5	NO.75	0	1
54	NO.20	Farmer	2020-02-06	2020-02-07	1		6	NO.26	1	1
2	NO.49	Hairdresser	2020-01-22	2020-01-25	3		7	NO.27	1	1
48	NO.9	Farmer	2020-02-01	2020-02-01	0		8	NO.7	0	1
29	NO.5	Other	2020-01-27	2020-02-02	6		9	NO.8	0	1
23	NO.14	Housework and unemployed	2020-02-02	2020-02-07	5		10	NO.63	0	1
20	NO.55	Teacher	2020-01-22	2020-01-29	7		11	NO.61	0	1
39	NO.42	Housework and unemployed	2020-02-04	2020-02-05	1		12	NO.35	0	1
14	NO.65	Farmer	2020-02-01	2020-02-01	0		13	NO.32	0	1
44	NO.48	Food and Beverage industry	2020-01-27	2020-01-29	2		14	NO.65	0	1
13	NO.32	Foundry technical Engineer	2020-01-27	2020-02-01	5		15	NO.36	0	1
12	NO.35	Worker	2020-01-28	2020-02-01	4		16	NO.58	1	1
40	NO.1	Business service	2020-01-25	2020-01-30	5		17	NO.34	0	1
36	NO.37	Security guard	2020-01-31	2020-02-04	4		18	NO.52	0	1
6	NO.26	Hydroelectrician	2020-01-25	2020-01-31	6		19	NO.59	0	1
41	NO.4	Other	2020-01-30	2020-02-02	3		20	NO.55	0	1
76	NO.28	Worker	2020-02-12	2020-02-12	0		21	NO.2	0	1
9	NO.8	Business service	2020-01-27	2020-02-01	5		22	NO.3	1	2
17	NO.34	Medical staff	2020-01-30	2020-02-03	4		23	NO.14	0	2
72	NO.29	Worker	2020-02-12	2020-02-12	0		24	NO.71	1	1
57	NO.67	Worker	2020-02-02	2020-02-13	11		25	NO.41	0	1
64	NO.79	Market supplier	2020-01-26	2020-01-27	1		26	NO.16	0	1
49	NO.11	Farmer	2020-02-06	2020-02-06	0		27	NO.18	0	1
35	NO.10	Farmer	2020-02-02	2020-02-04	2		28	NO.12	0	1
56	NO.25	Farmer	2020-02-09	2020-02-09	0		29	NO.5	1	2
70	NO.23	Student	2020-02-11	2020-02-11	0		30	NO.17	1	2
28	NO.12	Food and Beverage industry	2020-02-06	2020-02-06	0		31	NO.56	0	1
27	NO.18	Student	2020-02-05	2020-02-05	0		32	NO.51	0	1
78	NO.70	Student	2020-02-16	2020-02-16	0		33	NO.38	0	1
58	NO.68	Ironhide business	2020-01-29	2020-02-15	17		34	NO.81	0	1
16	NO.58	Car sales	2020-01-25	2020-01-26	1		35	NO.10	0	2
68	NO.54	Farmer	2020-02-05	2020-02-07	2		36	NO.37	0	1
75	NO.31	Worker	2020-02-12	2020-02-12	0		37	NO.46	0	1
71	NO.45	Gas station staff	2020-02-10	2020-02-10	0		38	NO.24	0	1
22	NO.3	The cadre staff	2020-01-27	2020-01-29	2		39	NO.42	0	1
67	NO.13	Food and Beverage industry	2020-02-06	2020-02-06	0		40	NO.1	1	1
4	NO.78	Chef	2020-01-26	2020-01-28	2		41	NO.4	1	1
15	NO.36	Warehouse keeper	2020-01-23	2020-02-01	9		42	NO.47	1	1
55	NO.53	The cadre staff	2020-02-12	2020-02-12	0		43	NO.60	1	2
73	NO.30	Quality engineer	2020-02-12	2020-02-12	0		44	NO.48	1	2
24	NO.71	Business service	2020-01-24	2020-01-27	3		45	NO.44	0	1
25	NO.41	Farmer	2020-02-02	2020-02-05	3		46	NO.19	0	1
74	NO.76	Housework and unemployed	2020-02-11	2020-02-11	0		47	NO.69	1	2
59	NO.57	Cleaner	2020-01-27	2020-01-30	3		48	NO.9	1	2
66	NO.80	Farmer	2020-02-02	2020-02-03	1		49	NO.79	0	1
42	NO.47	Worker	2020-02-03	2020-02-08	5		50	NO.64	0	1
30	NO.17	Farmer	2020-02-01	2020-02-06	5		51	NO.57	0	1
47	NO.69	Farmer	2020-02-15	2020-02-15	0		52	NO.33	1	1
53	NO.77	Business service	2020-02-12	2020-02-12	0		53	NO.80	0	1
79	NO.73	Farmer	2020-02-19	2020-02-19	0		54	NO.39	1	1
77	NO.74	Student	2020-02-21	2020-02-21	0		55	NO.40	0	1
50	NO.62	District poverty Relief office staff	2020-02-05	2020-02-06	1		56	NO.43	0	1
10	NO.63	Scattered children	2020-02-06	2020-02-06	0		57	NO.62	0	1
60	NO.33	Medical staff	2020-01-29	2020-02-03	5		58	NO.13	0	1
63	NO.21	District poverty Relief office staff	2020-02-14	2020-02-14	0		59	NO.11	0	1
65	NO.64	Business service	2020-01-28	2020-01-31	3		60	NO.54	0	1
69	NO.72	Housework and unemployed	2020-02-17	2020-02-17	0		61	NO.20	0	1
8	NO.7	Other	2020-01-28	2020-02-01	4		62	NO.25	0	1
37	NO.46	Company executive	2020-02-09	2020-02-09	0		63	NO.53	0	1
3	NO.6	Communications clerk	2020-01-17	2020-01-27	10		64	NO.77	0	1
80	NO.22	Housework and unemployed	2020-02-11	2020-02-11	0		65	NO.67	0	1
7	NO.27	Farmer	2020-01-25	2020-01-31	6		66	NO.66	0	1
51	NO.39	Farmer	2020-02-04	2020-02-04	0		67	NO.21	0	1
34	易成翔	Farmer	2020-02-02	2020-02-07	5		68	NO.68	0	1
45	NO.44	Retired personnel	2020-01-28	2020-02-07	10		69	NO.72	1	1
32	NO.51	Farmer	2020-01-12	2020-02-01	20		70	NO.22	0	1
5	NO.75	Worker	2020-01-20	2020-01-27	7		71	NO.23	0	1
38	NO.24	Farmer	2020-02-08	2020-02-09	1		72	NO.28	0	1
43	NO.60	Farmer	2020-02-01	2020-02-01	0		73	NO.29	0	1
18	NO.52	Road engineering	2020-02-01	2020-02-03	2		74	NO.30	0	1
19	NO.59	Seller	2020-01-21	2020-02-01	11		75	NO.31	0	1
1	NO.50	Seller	2020-01-13	2020-01-20	7		76	NO.45	0	1
52	NO.40	Farmer	2020-02-04	2020-02-05	1		77	NO.70	0	1
21	NO.2	Worker	2020-01-23	2020-01-24	1		78	NO.73	0	1
26	NO.16	Farmer	2020-01-26	2020-02-01	6		79	NO.74	0	1
46	Housework and unemployed	2020-02-06	2020-02-07	1			80	NO.76	0	1
